# Supplementary material for: Evaluating the Y chromosomal STR dating in deep-rooting pedigrees
Source: Investig Genet. 2015 May 28;6:8. doi: 10.1186/s13323-015-0025-z (PMC4460972; doi:10.1186/s13323-015-0025-z)
Supplement: Additional file 2: — The values of mutation rates applied in the calculations. The evolutionary mutation rate (EMR), two observed genealogical mutation rates (OMRB and OMRS), and a genealogical mutation rate adjusted for population variation using logistic model (lmMR) are provided. [file 13323_2015_25_MOESM2_ESM.xlsx]

## Sheet: Sheet1
		OMRS[1]				OMRB[2]				lmMR[2]		EMR[3]
	Repeat structure	Mutations in meiosis	Meiosis	Mutation Rate	Prior Distribution	Mutations in meiosis	Meiosis	Mutation Rate	Prior Distribution	Mutation Rate	Prior Distribution	Mutation Rate	Prior Distributione
DYS389 I	complex	20	7864	0.002543	gamma(20; 7865)	32	12651	0.00253	gamma(32; 12,652)	0.0022	gamma(27.786; 12,651)	0.00069	Gamma (1.47; 2,130)
DYS448	complex	1	1213	0.0008244	gamma(1; 1214)	11	6655	0.00165	gamma(11; 6,656)	0.00165	gamma(11; 6,655)	0.00069	Gamma (1.47; 2,130)
DYS389 b	complex	28	7842	0.002543	gamma(28; 7843)	40	12622	0.00317	gamma(40; 12,623)	0.00254	gamma(28.463; 12,622)	0.00069	Gamma (1.47; 2,130)
DYS19	complex	23	9840	0.002337	gamma(23; 9841)	32	14632	0.00219	gamma(32; 14,633)	0.00284	gamma(41.496; 14,632)	0.00069	Gamma (1.47; 2,130)
DYS391	complex	25	9279	0.002694	gamma(25; 9280)	38	13995	0.00272	gamma(38; 13,996)	0.00202	gamma(28.217; 13,995)	0.00069	Gamma (1.47; 2,130)
DYS438	simple	2	4565	0.0004381	gamma(2; 4566)	4	9339	0.000428	gamma(4; 9,340)	0.000753	gamma(7.030; 9,339)	0.00069	Gamma (1.47; 2,130)
DYS437	complex	6	4381	0.00137	gamma(6; 4382)	10	9238	0.00108	gamma(10; 9,239)	0.00233	gamma(21.534; 9,238)	0.00069	Gamma (1.47; 2,130)
DYS635	complex	12	1920	0.00625	gamma(12; 1921)	23	7434	0.00309	gamma(23; 7,435)	0.00283	gamma(21.052; 7,434)	0.00069	Gamma (1.47; 2,130)
DYS390	complex	22	9340	0.002355	gamma(22; 9365)	30	14131	0.00212	gamma(30; 14,132)	0.00466	gamma(65.864; 14,131)	0.00069	Gamma (1.47; 2,130)
DYS439	complex	28	4542	0.006165	gamma(28; 4543)	51	9313	0.00548	gamma(51; 9,314)	0.0029	gamma(26.962; 9,313)	0.00069	Gamma (1.47; 2,130)
DYS392	complex	5	9264	0.0005397	gamma(5; 9265)	6	13948	0.00043	gamma(6; 13,949)	0.000476	gamma(6.632; 13,949)	0.00069	Gamma (1.47; 2,130)
DYS393	simple	6	7835	0.0007658	gamma(6; 7836)	13	12576	0.00103	gamma(13; 12,577)	0.0026	gamma(32.663; 12,576)	0.00069	Gamma (1.47; 2,130)
DYS458	simple	13	1243	0.01046	gamma(13; 1244)	46	6684	0.00688	gamma(46; 6,685)	0.00478	gamma(31.930; 6,684)	0.00069	Gamma (1.47; 2,130)
DYS456	simple	8	1243	0.006436	gamma(8; 1244)	30	6664	0.0045	gamma(30; 6,665)	0.00327	gamma(21.764; 6,664)	0.00069	Gamma (1.47; 2,130)
Y-GATA-H4	complex	11	2083	0.005281	gamma(11; 2084)	21	7618	0.00276	gamma(21; 7,619)	0.00219	gamma(16.712; 7,618)	0.00069	Gamma (1.47; 2,130)
Meiosis: the number of meiotic events observed; Mutations in meiosis: the number of mutations observed
Reference
1.Shi W, Ayub Q, Vermeulen M, Shao RG, Zuniga S, van der Gaag K, de Knijff P, Kayser M, Xue Y, Tyler-Smith C: A worldwidesurvey of human male demographic history based on Y-SNP and Y-STR datafrom the HGDP-CEPH populations. Mol Biol Evol 2010, 27: 385–393.
2.Burgarella C, Navascue´s M: Mutation rate estimates for 110 Y chromosome STRs combining population and father-son pair data. Eur J Hum Genet 2011, 19: 70–75.
3.Zhivotovsky LA, Underhill PA, Cinnioğlu C, Kayser M, Morar B, Kivisild T, Scozzari R, Cruciani F, Destro-Bisol G, Spedini G, Chambers GK, Herrera RJ, Yong KK, Gresham D, Tournev I, Feldman MW, Kalaydjieva L: The effective mutation rate at Y chromosome short tandem repeats, with application to human population-divergence time. Am J Hum Genet2004, 74: 50–61.
